# Supplementary material for: Soil Sickness in Aged Tea Plantation Is Associated With a Shift in Microbial Communities as a Result of Plant Polyphenol Accumulation in the Tea Gardens
Source: Front Plant Sci. 2020 May 28;11:601. doi: 10.3389/fpls.2020.00601 (PMC7270330; doi:10.3389/fpls.2020.00601)
Supplement: Supplementary file 2 [file Data_Sheet_2.zip]

Archive with 1 entries (1 files):
- BioSampleObjects (1) (1).txt
