# Supplementary material for: Soil Sickness in Aged Tea Plantation Is Associated With a Shift in Microbial Communities as a Result of Plant Polyphenol Accumulation in the Tea Gardens
Source: Front Plant Sci. 2020 May 28;11:601. doi: 10.3389/fpls.2020.00601 (PMC7270330; doi:10.3389/fpls.2020.00601)
Supplement: Supplementary file 2 [file Data_Sheet_2.zip › BioSampleObjects (1) (1).txt]

Accession	Sample Name	SPUID	Organism	Tax ID	Isolate	BioProject
SAMN14615283	Bulk soil biological replicate 1	Bulk soil biological replicate 1	soil metagenome	410658	Soil microbiome BR1	PRJNA626070
SAMN14615284	Bulk soil biological replicate 2	Bulk soil biological replicate 2	soil metagenome	410658	Soil microbiome BR2	PRJNA626070
SAMN14615285	Bulk soil biological replicate 3	Bulk soil biological replicate 3	soil metagenome	410658	Soil microbiome BR3	PRJNA626070
SAMN14615286	2-years monocultured tea rhizosphere biological replicate 1	2-years monocultured tea rhizosphere biological replicate 1	rhizosphere metagenome	939928	Rhizosphere microbiome RS2R1	PRJNA626070
SAMN14615287	2-years monocultured tea rhizosphere biological replicate 2	2-years monocultured tea rhizosphere biological replicate 2	rhizosphere metagenome	939928	Rhizosphere microbiome RS2R2	PRJNA626070
SAMN14615288	2-years monocultured tea rhizosphere biological replicate 3	2-years monocultured tea rhizosphere biological replicate 3	rhizosphere metagenome	939928	Rhizosphere microbiome RS2R3	PRJNA626070
SAMN14615289	2-years monocultured tea rhizoplane biological replicate 1	2-years monocultured tea rhizoplane biological replicate 1	rhizosphere metagenome	939928	Rhizosphere microbiome RP2R1	PRJNA626070
SAMN14615290	2-years monocultured tea rhizoplane biological replicate 2	2-years monocultured tea rhizoplane biological replicate 2	rhizosphere metagenome	939928	Rhizosphere microbiome RP2R2	PRJNA626070
SAMN14615291	2-years monocultured tea rhizoplane biological replicate 3	2-years monocultured tea rhizoplane biological replicate 3	rhizosphere metagenome	939928	Rhizosphere microbiome RP2R3	PRJNA626070
SAMN14615292	2-years monocultured tea endosphere biological replicate 1	2-years monocultured tea endosphere biological replicate 1	rhizosphere metagenome	939928	Endosphere microbiome ES2R1	PRJNA626070
SAMN14615293	2-years monocultured tea endosphere biological replicate 2	2-years monocultured tea endosphere biological replicate 2	rhizosphere metagenome	939928	Endosphere microbiome ES2R2	PRJNA626070
SAMN14615294	2-years monocultured tea endosphere biological replicate 3	2-years monocultured tea endosphere biological replicate 3	rhizosphere metagenome	939928	Endosphere microbiome ES2R3	PRJNA626070
SAMN14615295	30-years monocultured tea rhizosphere biological replicate 1	30-years monocultured tea rhizosphere biological replicate 1	rhizosphere metagenome	939928	Rhizosphere microbiome RS30R1	PRJNA626070
SAMN14615296	30-years monocultured tea rhizosphere biological replicate 2	30-years monocultured tea rhizosphere biological replicate 2	rhizosphere metagenome	939928	Rhizosphere microbiome RS30R2	PRJNA626070
SAMN14615297	30-years monocultured tea rhizosphere biological replicate 3	30-years monocultured tea rhizosphere biological replicate 3	rhizosphere metagenome	939928	Rhizosphere microbiome RS30R3	PRJNA626070
SAMN14615298	30-years monocultured tea rhizoplane biological replicate 1	30-years monocultured tea rhizoplane biological replicate 1	rhizosphere metagenome	939928	Rhizosphere microbiome RP30R1	PRJNA626070
SAMN14615299	30-years monocultured tea rhizoplane biological replicate 2	30-years monocultured tea rhizoplane biological replicate 2	rhizosphere metagenome	939928	Rhizosphere microbiome RP30R2	PRJNA626070
SAMN14615300	30-years monocultured tea rhizoplane biological replicate 3	30-years monocultured tea rhizoplane biological replicate 3	rhizosphere metagenome	939928	Rhizosphere microbiome RP30R3	PRJNA626070
SAMN14615301	30-years monocultured tea endosphere biological replicate 1	30-years monocultured tea endosphere biological replicate 1	rhizosphere metagenome	939928	Endosphere microbiome ES30R1	PRJNA626070
SAMN14615302	30-years monocultured tea endosphere biological replicate 2	30-years monocultured tea endosphere biological replicate 2	rhizosphere metagenome	939928	Endosphere microbiome ES30R2	PRJNA626070
SAMN14615303	30-years monocultured tea endosphere biological replicate 3	30-years monocultured tea endosphere biological replicate 3	rhizosphere metagenome	939928	Endosphere microbiome ES30R3	PRJNA626070
